# Supplementary material for: A moonlighting role for LysM peptidoglycan binding domains underpins Enterococcus faecalis daughter cell separation
Source: Commun Biol. 2023 Apr 18;6:428. doi: 10.1038/s42003-023-04808-z (PMC10113225; doi:10.1038/s42003-023-04808-z)
Supplement: Supplementary file 4 — Supplementary Data 1 [file 42003_2023_4808_MOESM4_ESM.xlsx]

## Sheet: Raw data flow cytometry
Fig. 1b
		Strain
		AtlAWT	AtlA1-6gfp	ΔatlA
		45.2539	76.3996	516.659
	Median FSC	46.5583	75.3018	508.148
		46.694	76.4582	431.298
Fig. 4b
		Strain
		AtlAWT	AtlA1-6HB	ΔatlA
		47.2	172.628	510.575
	Median FSC	47.42	172.97	477.113
		46.61	173.938	469.811
Fig. 5a
		Strain
		AtlAWT	ΔadmA	ΔadmA/admA+	ΔatlA
		45.2539	184.007	85.4442	516.659
	Median FSC	46.5583	186.403	87.72	508.148
		46.694	202.617	86.983	431.298
